# Supplementary material for: Using the Power of Junctional Adhesion Molecules Combined with the Target of CAR-T to Inhibit Cancer Proliferation, Metastasis and Eradicate Tumors
Source: Biomedicines. 2022 Feb 4;10(2):381. doi: 10.3390/biomedicines10020381 (PMC8962422; doi:10.3390/biomedicines10020381)
Supplement: Supplementary file 1 [file biomedicines-10-00381-s001.zip]

Archive with 1 entries (1 files):
- biomedicines-1555784-supplementary.pdf
